# Supplementary material for: Early epidemiological characteristics explain the chance of population-level virus persistence following spillover events
Source: PLoS Biol. 2025 Aug 21;23(8):e3003315. doi: 10.1371/journal.pbio.3003315 (PMC12370034; doi:10.1371/journal.pbio.3003315)
Supplement: S1 Table — Each strain was restarted twice during the experiment from frozen laboratory stocks or from stocks sent from the Caenorhabditis Genetics Center, which was the original source of the strains (except for JU4093, which was a gift from Marie-Anne Félix). (XLSX) [file pbio.3003315.s008.xlsx]

## Sheet: Sheet1
Block	Strain	Thaw Line	Passage number since frozen stock
1	JU1428	1	15
	JU1857	1	13
	JU1873	1	49
	JU4093	1	12
	JU724	1	9
	SB454	1	41
	VX80	1	12
	ZF1092	1	14
2	JU1428	1	19
	JU1857	1	17
	JU1873	1	63
	JU4093	1	15
	JU724	1	12
	SB454	1	44
	VX80	1	16
	ZF1092	1	17
3	JU1428	2	2
	JU1857	1	19
	JU1873	2	1
	JU4093	2	1
	JU724	2	1
	SB454	1	47
	VX80	2	2
	ZF1092	2	1
4	JU1428	2	12
	JU1857	2	3
	JU1873	2	3
	JU4093	2	13
	JU724	2	10
	SB454	2	3
	VX80	2	12
	ZF1092	2	12
