# Supplementary material for: Early epidemiological characteristics explain the chance of population-level virus persistence following spillover events
Source: PLoS Biol. 2025 Aug 21;23(8):e3003315. doi: 10.1371/journal.pbio.3003315 (PMC12370034; doi:10.1371/journal.pbio.3003315)
Supplement: S2 Table — (XLSX) [file pbio.3003315.s009.xlsx]

## Sheet: Sheet1
Strain	Thaw line	TCID50 estimate	95% conf. int. (low)	95% conf. int. (high)	TCID50 Assay Block
JU1580		4310	1065	12280	1
JU4093	1	4.3	1.1	11.9	1
SB454	2	122.5	28.3	469.9	1
ZF1092	2	1.1	0.1	4.5	1
JU1873	1	12.3	2.9	46.9	1
JU1580		2690	535.5	8965	2
JU4093	2	1.1	0.1	4.5	2
JU724	1	26.5	5.7	87.9	2
ZF1092	1	0.1	0.1	1.7	2
JU1873	2	26.5	5.7	87.9	2
JU1857	1	265.3	56.9	881.7	2
JU1580		1185	226.3	4725	3
JU1857	2	328.5	86.5	874.7	3
JU724	2	666.9	143.5	2615	3
SB454	1	265.3	56.9	881.7	3
JU1580		13335	2960	50000	4
JU1428	2	66.5	18.1	218.3	4
VX80	1	8.9	3.5	20.1	4
